# Supplementary material for: Protocol to Induce the Temporary Opening of the Blood–Brain Barrier with Short-Time Focused Ultrasound in Rats
Source: Pharmaceutics. 2023 Dec 6;15(12):2733. doi: 10.3390/pharmaceutics15122733 (PMC10748005; doi:10.3390/pharmaceutics15122733)
Supplement: Supplementary file 1 [file pharmaceutics-15-02733-s001.zip]

Archive with 1 entries (1 files):
- pharmaceutics-2685708-supplementary.pdf
